# Supplementary material for: Prognostic Indicators for the Early Prediction of Severe Dengue Infection: A Retrospective Study in a University Hospital in Thailand
Source: Trop Med Infect Dis. 2022 Jul 31;7(8):162. doi: 10.3390/tropicalmed7080162 (PMC9416179; doi:10.3390/tropicalmed7080162)
Supplement: Supplementary file 1 [file tropicalmed-07-00162-s001.zip]

Archive with 1 entries (1 files):
- tropicalmed-1772295-supplementary.pdf
